# Supplementary material for: Oxidative Stress and Ultrastructural Changes in Laminar Tissue of Dairy Cows with Acute Laminitis Induced by Oligofructose Overload
Source: Animals (Basel). 2026 Mar 20;16(6):980. doi: 10.3390/ani16060980 (PMC13023642; doi:10.3390/ani16060980)
Supplement: Supplementary file 1 [file animals-16-00980-s001.zip]

Archive with 1 entries (1 files):
- animals-4155045-supplementary.pdf
